# Supplementary material for: Response to MHC‐based olfactory cues in a mate choice context in two species of darter (Percidae: Etheostoma)
Source: Ecol Evol. 2024 Feb 21;14(2):e11025. doi: 10.1002/ece3.11025 (PMC10880076; doi:10.1002/ece3.11025)
Supplement: Supplementary file 1 — Data S1 [file ECE3-14-e11025-s002.xlsx]

## Sheet: Pairings
caeruleum				flabellare
Female	Similar Male	Dissimilar Male		Female	Similar Male	Dissimilar Male
YOY	POP	POY		OOO	OYY	OOO
YOY	YPP	YYP		OOP	POO	OYY
OPP	YPY	POY		OOP	YYY	POP
OPP	PPP	PPO		YYY	YYY	POO
OPP	YYPY	PYY		YOP	OYY	POP
YPP	PPO	PPP		OYO	PYP	OYY
YPP	PPP(s)	YYY		OYO	YYO	POP
YPY	PPO	PYY		OYO	OOO	POO
YPY	PPP(s)	YYPY

## Sheet: Trial details
Trial ID	species	focal ID	stim ID (similar)	stim ID (dissimilar)	notes	Time L (s)	Time R (s)	Prop. L	Prop. R	Time NZ	Prop. Time NZ	Total video length (s)	dissimilar side
EF_F_OOO_7122019	flabellare	EF_F_OOO	EF_M_OYY	EF_M_OOO		183.247	0	1	0	428.753	0.700577	612	R
EF_F_OOP_7122019	flabellare	EF_F_OOP	EF_M_POO	EF_M_OYY		98.753	179.255	0.355216	0.644784	327.492	0.540862	605.5	L
EF_F_OYO_7152019	flabellare	EF_F_OYO	EF_M_PYP	EF_M_OYY		291.248	0	1	0	315.002	0.519591	606.250	R
EF_F_OYO_7222019	flabellare	EF_F_OYO	EF_M_YYO	EF_M_POP		0	399.501	0	1	218.999	0.354081	618.500	L
EC_F_OPP_7162019	caeruleum	EC_F_OPP	EC_M_YPY	EC_M_POY		332.842	190.246	0.636302	0.363698	79.662	0.132164	602.750‬	L
EC_F_OPP_7172019	caeruleum	EC_F_OPP	EC_M_PPP	EC_M_PPO		465.748	0	1	0	137.002	0.227295	602.750	R
EC_F_OPP_7182019	caeruleum	EC_F_OPP	EC_M_YYPY	EC_M_PYY		167.478	323.255	0.341281	0.658719	105.088	0.174348	602.750	L
EC_F_YOY_7172019	caeruleum	EC_F_YOY	EC_M_POP	EC_M_POY		121.862	316.504	0.277991	0.722009	152.253	0.252702	602.500	L
EC_F_YOY_7202019	caeruleum	EC_F_YOY	EC_M_YPP	EC_M_YYP		248.006	212.751	0.538258	0.461742	144.0	0.232539	619.250	R
EC_F_YPP_7172019	caeruleum	EC_F_YPP	EC_M_PPO	EC_M_PPP		221.6	239.497	0.480593	0.519407	136.735	0.226664	603.250	R
EC_F_YPP_7182019	caeruleum	EC_F_YPP	EC_M_PPP(s)	EC_M_YYY		83.996	377.855	0.181868	0.818132	129.253	0.214617	602.250	R
EC_F_YPY_7182019	caeruleum	EC_F_YPY	EC_M_PPO	EC_M_PYY		219.251	106.501	0.673061	0.326939	269.694	0.447439	602.750	R
EC_F_YPY_7202019	caeruleum	EC_F_YPY	EC_M_PPP(s)	EC_M_YYPY		237.754	195.598	0.548639	0.451361	182.596	0.293091	623.000	L
EF_F_OOP_7.15.2019	flabellare	EF_F_OOP	EF_M_YYY	EF_M_POP	discarded	603.25	0	1	0	0	0	603.25	NA
EF_F_OYO_7.13.2019	flabellare	EF_F_OYO	EF_M_OOO	EF_M_POO	discarded	0	0	0	0	604.25	1	604.250	NA
EF_F_YOP_7.16.2019	flabellare	EF_F_YOP	EF_M_OYY	EF_M_POP	discarded	0	0	0	0	604	1	604.000	NA
EF_F_YYY_7132019	flabellare	EF_F_YYY	could not verify	could not verify	discarded	69.748	263.997	0.208986	0.791014	269.005	0.446296	602.750	NA

## Sheet: Genotype list
VIE ID	Sex	Species	Role	Genotype
EF_F_OOO	F	flabellare	focal	92bf1a2540afed799033e2c43ee7925e
EF_F_OOP	F	flabellare	focal	6846c2f0e80e3ec820ae6217c3ad0931	6027dd68753f87b746146420b1da1a21
EF_F_OYO	F	flabellare	focal	91b9ace8cea53cde16d62bdf42cc636a
EF_F_YOP	F	flabellare	focal	92bf1a2540afed799033e2c43ee7925e	fcf4f7f1b631f185d229ac5544bd0973
EF_F_YYY	F	flabellare	focal	00fddab86018866b0408545f4cd2f891
EC_F_OPP	F	caeruleum	focal	84433ef724cb27a076f39bc9dcd9b83b
EC_F_YOY	F	caeruleum	focal	251f1174c82375ccd29fa89b11421d72	72a62c9774913c1931e822a115a67293
EC_F_YPP	F	caeruleum	focal	e2326616b0d881369a06867bad69df4c	771806930356018658c166c177fb36cc
EC_F_YPY	F	caeruleum	focal	e2326616b0d881369a06867bad69df4c	40a25f6c0fe7c8c288ad95a855d92236
EF_M_OOO	M	flabellare	stimulus	91b9ace8cea53cde16d62bdf42cc636a
EF_M_OYY	M	flabellare	stimulus	92bf1a2540afed799033e2c43ee7925e	a98ba58efd87e5d7dd8e6bbfb2e96911
EF_M_POO	M	flabellare	stimulus	6846c2f0e80e3ec820ae6217c3ad0931
EF_M_POP	M	flabellare	stimulus	8200de600d00a6312861209ac78a5ed8	d0084a2acb708abaebaabc29db19a60e
EF_M_PYY	M	flabellare	stimulus	febabd1bfe4335df0e92b00120f99e73
EF_M_YYY	M	flabellare	stimulus	251f1174c82375ccd29fa89b11421d72	84433ef724cb27a076f39bc9dcd9b83b	a4d55ba038efbc41cc2081b198119eed	6846c2f0e80e3ec820ae6217c3ad0931
EF_M_PYP	M	flabellare	stimulus	91b9ace8cea53cde16d62bdf42cc636a
EF_M_YYO	M	flabellare	stimulus	91b9ace8cea53cde16d62bdf42cc636a
EF_M_PPO	M	flabellare	stimulus	91b9ace8cea53cde16d62bdf42cc636a
EC_M_POP	M	caeruleum	stimulus	251f1174c82375ccd29fa89b11421d72
EC_M_POY	M	caeruleum	stimulus	d67b5000aea0fdcbdfba73d90013bf79
EC_M_YPP	M	caeruleum	stimulus	251f1174c82375ccd29fa89b11421d72
EC_M_YYP	M	caeruleum	stimulus	4db36a6c60b301d417d609cabd6f4a44
EC_M_YPY	M	caeruleum	stimulus	84433ef724cb27a076f39bc9dcd9b83b
EC_M_PPO	M	caeruleum	stimulus	e2326616b0d881369a06867bad69df4c	95d119f3d956970ead73a11f03779023
EC_M_PPP	M	caeruleum	stimulus	598a44103ee891783a066d6f9939f5b1	84433ef724cb27a076f39bc9dcd9b83b
EC_M_PPPs	M	caeruleum	stimulus	e2326616b0d881369a06867bad69df4c	eb83f4060f71bc491f765d847229c49d
EC_M_YYY	M	caeruleum	stimulus	cfd4404439607da233c77db732586294	598a44103ee891783a066d6f9939f5b1
EC_M_YYPY	M	caeruleum	stimulus	84433ef724cb27a076f39bc9dcd9b83b	d67b5000aea0fdcbdfba73d90013bf79
EC_M_PYY	M	caeruleum	stimulus	d0084a2acb708abaebaabc29db19a60e	467d2a3a253dabcf2f77b35f1c747609

## Sheet: alleles
name	sequence
92bf1a2540afed799033e2c43ee7925e	TCGAGTACATCTACTCTGAATACTTCAACAAGTTGGAGTTCCTCAGGTTCAGTAGTAGTCTGGGGAAGTTTGTCGGGTACACGGAGCTGGGAGTGAAGAACGCTGAGCGCTTCAACAAAGATGCTTCAGAACTGGCTGCTAGGAGAGCTCAGAAGGAGAGGTTC
6846c2f0e80e3ec820ae6217c3ad0931	TCGAGTACATCAGGTCAATGTATTACAACAAGTTGGAGCTCCTCAGGTTCAGTAGTAGTCTGGGGAAGTACGTCGGGTACACGGAGTTCGGAGTGAAGAACGCTGAGCGCCTCAACAAAGATGCTTCAGTAATGGCTGGGCTGAGAGCTCAGAAGGAGACGTAC
6027dd68753f87b746146420b1da1a21	TCGAGTTCATCAGGTCGTATCATTTCAACAAGTTGGAGTTCCTCAGGTTCAGTAGTAGTGTGGGGAAGTTTGTCGGGTACACGGAGCTGGGAGTGAAGAACGCTGAGCGCTTCAACAAAGATGCTTCAGCAATGGCTGCTATGAGAGCTGAGAAAGAGAGGTTC
91b9ace8cea53cde16d62bdf42cc636a	TCGAGTACATCAGGTCAATGTATTACAACAAGTTGGAGCTCCTCAGGTTCAGTAGTAGTGTGGGGAAGTACGTCGGGTACACGGAGTTCGGAGTGAAGAACGCTGAGCGCCTCAACAAAGATGCTTCAGTAATGGCTGGGCTGAGAGCTCAGAAGGAGACGTAC
00fddab86018866b0408545f4cd2f891	TCGAGTACATCGACTCGTATTATTACGACAAGGTGGAGTACGCCAGGTTCAGTAGTAGTTTGGGGAAGTTTGTCGGGTACACGGAGTTCGGAGTGATGAACGCTGAGCGCTGGAACAGTGATGCTTCAGTAATGGCTGCGCTGAGAGCTGCGAAGGAGACGTAC
84433ef724cb27a076f39bc9dcd9b83b	TCGAGTACTTCAGGTCTGAGTATTACAACAAGGTGGAGTACGCCAGGTTCAGTAGTAGTTTGGGGAAGTTCGTCGGGTACACGGAGTACGGTCTGAAACAGGCTGAGTACTGGAACAGTCAGGCTTCACATCTGGCTGGGCTGAGAGCTCAGAAGGAGAGGTAC
251f1174c82375ccd29fa89b11421d72	TTGAGTTCATCAGGTCTGAGTACTACAACAAGTTGGAGATCGCCAGGTTCAGTAGTAGTTTGGGGAAGTACGTCGGGTACACGGAGTTCGGTCTGAAACAGGCTGAGTACTGGAACAAAGATCCTTCATATCTGGCTGTGCTGAGAGCTGCGAAGGAGACGTAC
72a62c9774913c1931e822a115a67293	TCGAGTTCATCCTGTCGTATTACTACAACAAGGTGGAGTTCGCCAGGTTCAGTAGTAGTTTGGGGAAGTACGTCGGGTACACGGAGTTCGGAGTGAAGAACGCTGAGAAGTGGAACAGTGATCCTTCATATCTGGCTGTGCTGAGAGCTCAGAAGGAGACGTAC
e2326616b0d881369a06867bad69df4c	TCGAGTTCATCAGGTCTCAGTATTACAACAAGGTGGAGTACGCCAGGTTCAGTAGTAGTTTGGGGAAGTTCGTCGGGTACACGGAGTTCGGTCTGAAACAGGCTGAACACTGGAACAGTGATGCTTCATTACTGGCTGGGCTGAGAGCTCAGAAGGAGACGTAC
771806930356018658c166c177fb36cc	TCGAGTACATCAGGTCTCTGTATTTCAACAAGTTGGAGCTCCTCAGGTTCAGTAGTAGTTTGGGGAAGTTTGTCGGGTACACGGAGCTGGGAGTGAAGAACGCTGAACGCCTCAACAAAGATGCTTCACTGATGGCTGGGCTGAGAGCTGATAAGGAGACGTAC
40a25f6c0fe7c8c288ad95a855d92236	TCGAGTACATCAGGTCTGAGTATTACAACAAGGTGGAGTACGCCAGGTTCAGTAGTAGTTTGGGGAAGTTCGTCGGGTACACGGAGTACGGTCTGAAACAGGCTGAGTACTGGAACAGTCTGGCTTCACAAATGGCTGGGCTGAGAGCTGAGAAGGAGAGGTAC
a98ba58efd87e5d7dd8e6bbfb2e96911	TCGAGTTCATCAGGTCGTATCATTTCAACAAGTTGGAGCTCCTCAGGTTCAGTAGTAGTCTGGGGAAGTACGTCGGGTACACGGAGCTGGGAGTGAAGAACGCTGAGCGCTTCAACAAAGATGCTTCAGTAATGGCTGCTATGAGAGCTGAGAAAGAGAGGTTC
8200de600d00a6312861209ac78a5ed8	TCGAGTTCATCTACTCTCATCATTACAACAAGGTGGAGTTCGTCAGGTTCAGTAGTAGTTTGGGGAAGTTCGTCGGGTACACGGAGTACGGAGTGAAGAACGCTGAGTACTGGAACAGTGATCCTTCAGAACTGGCTAGGAGGAGAGCTCAGAAGGAGACGTAC
d0084a2acb708abaebaabc29db19a60e	TCGAGTACATCTACTCTGAGTATTACAACAAGGTGGAGATCGCCAGGTTCAGTAGTAAGGTGGGGGAGTTTGTCGGGTACACGGAGTACGGTCTGAAACAGGCTGAGTACTTTAACAGTCTGGCTTCATATTTGGCTGGGCTGAGAGCTCAGAAGGAGACGTAC
febabd1bfe4335df0e92b00120f99e73	TGGCTGTATAGAGAACAGCAGTGATGAAAACAAGGCATTTTTGAGAGATTCTAAGAAATACCACAATGCAACTTCTGACTGCAAATTAGCTTGGAGTACAAGAAAAGTAAATTTGACCAGCTGCATTTCTCATGGTGAAGTTGTTATGGTAGTGTACACTCTAGTC
a4d55ba038efbc41cc2081b198119eed	TCGAGTACATCCTGTCGGTACATTACAACAAGGTGGAGTACGCCAGGTTCAGTAGTAGTTTGGGGAAGTACGTCGGGTACACGGAGTACGGAGTGAAGTGTGCTGAGTACTGGAACAGTCTGCCTTCAGAACTGGCTGGGAGGAAAGCTGATAAGGAGAGGTAC
d67b5000aea0fdcbdfba73d90013bf79	TCGAGTACATCTACTCTGAGTATTACAACAAGGTGGAGCTCTACAGGTTCAGTAGTAAGGTGGGGGAGTTTGTCGGGTACACGGAGTACGGGCTGAAACAGGCTGAGTACTTTAACAGTCAGGCTTCAGAACTGGCTAGGAGGAGAGCTCAGAAGGAGACGTAC
4db36a6c60b301d417d609cabd6f4a44	TCGAGTACATCAGGTCTCAGTATTACAACAAGGTGGAGATCGCCAGGTTCAGTAGTAGTTTGGGGAAGTACGTCGGGTACACGGAGTACGGTCTGAAACAGGCTGAGTACTGGAACAGTCAGGCTTCACTGATGGCTGGGCTGAGAGCTGATAAGGAGAGGTAC
95d119f3d956970ead73a11f03779023	TCGAGTTCATCAGCTCTTATTACTACAACAAGGTGGAGTACGCCAGGTTCAGTAGTAGTTTGGGGAAGTTCGTCGGGTACACGGAGTACGGTCTGAAACAGGCTGAGTACTGGAACAGTCTGGCTTCACAAATGGCTGGGCTGAGAGCTCAGAAGGAGACGTAC
598a44103ee891783a066d6f9939f5b1	TCGAGTACATCTACTCTGAGTATTACAACAAGGTGGAGCTCTACAGGTTCAGTAGTAAGGTGGGGAAGTACGTCGGGTACACGGAGTACGGGCTGAAACAGGCTGAGTACTTTAACAGTCAGGCTTCAGAACTGGCTGTGATGAGAGCTCAGAAGGAGACGTAC
eb83f4060f71bc491f765d847229c49d	TCGAGTTCATCAGGTCTGAGTACTACAACAAGTTGGAGCTCCTCAGGTTCAGTAGTAGTTTGGGGAAGTACGTCGGGTACACGGAGTTCGGTCTGAAACAGGCTGAGGCCTGGAACAGTGATGCTTCATTACTGGCTGGGCTGAGAGCTCTGAAGGAGACGTAC
cfd4404439607da233c77db732586294	TCGAGTACTTCAGGTCTGAGTATTACAACAAGGTGGAGTACGCCAGGTTCAGTAGTAGTTTGGGGAAGTACGTCGGGTACACGGAGTACGGTCTGAAACAGGCTGAGTACTGGAACAGTCTGGCTTCATATCTGGCTGGGCTGAGAGCTGAGAAGGAGAGGTAC
467d2a3a253dabcf2f77b35f1c747609	TCGAGTACATCCTGTCTGGTTACTACAACAAGGTGGAGTACGCCAGGTTCAGTAGTAGTTTGGGGAAGTTTGTCGGGTACACGGAGTTCGGTCTGAAACAGGCTGAACACTGGAACAATGATCCTTCAATACTGGCTGTGAGGAGAGCTCAGAAGGAGACGTAC
